# Supplementary material for: Using time-dependent reproduction number to predict turning points of COVID-19 outbreak in Dalian, Liaoning province, China
Source: BMC Infect Dis. 2022 Dec 10;22:926. doi: 10.1186/s12879-022-07911-4 (PMC9736721; doi:10.1186/s12879-022-07911-4)
Supplement: Supplementary file 1 — Additional file 1. Daily onset cases ofCOVID-19 in Dalian, Liaoning province, China, during July 9, 2020 to July 28, 2020 and March 14, 2022 to April 2, 2022. [file 12879_2022_7911_MOESM1_ESM.xlsx]

## Sheet: Sheet1
case number	gender	age	district
1	male	54	jinzhou
2	male	58	jinzhou
3	male	9	jinzhou
4	female	51	jinzhou
5	male	14	jinzhou
6	female	45	jinzhou
7	female	44	jinzhou
8	female	56	jinzhou
9	female	53	jinzhou
10	female	67	jinzhou
11	male	59	jinzhou
12	male	32	jinzhou
13	male	47	pulandian
14	female	58	jinzhou
15	female	39	jinzhou
16	male	61	jinzhou
17	female	33	jinzhou
18	male	43	jinzhou
19	male	49	jinzhou
20	female	30	jinzhou
21	male	69	jinzhou
22	female	33	jinzhou
23	female	56	jinzhou
24	male	66	jinzhou
25	female	30	jinzhou
26	male	63	jinzhou
27	male	50	jinzhou
28	male	53	jinzhou
29	female	54	jinzhou
30	female	42	jinzhou
31	male	35	jinzhou
32	female	67	jinzhou
33	female	32	jinzhou
34	female	55	jinzhou
35	female	53	jinzhou
36	male	5	jinzhou
37	female	40	jinzhou
38	female	41	jinzhou
39	female	78	jinzhou
40	female	39	jinzhou
41	female	5	jinzhou
42	male	30	jinzhou
43	male	61	jinzhou
44	female	34	jinzhou
45	male	34	jinzhou
46	female	54	jinzhou
47	male	31	jinzhou
48	male	34	jinzhou
49	female	34	jinzhou
50	male	76	jinzhou
51	female	73	jinzhou
52	female	8	jinzhou
53	female	10	jinzhou
54	female	56	jinzhou
55	female	20	jinzhou
56	female	49	jinzhou
57	female	55	jinzhou
58	male	5	jinzhou
59	male	59	jinzhou
60	male	59	jinzhou
61	female	53	jinzhou
62	female	40	jinzhou
63	male	66	jinzhou
64	female	64	jinzhou
65	male	75	jinzhou
66	male	34	jinzhou
67	male	37	jinzhou
68	male	10	jinzhou
69	female	39	jinzhou
70	male	69	jinzhou
71	male	13	jinzhou
72	female	47	jinzhou
73	female	10	jinzhou
74	female	55	jinzhou
75	female	43	jinzhou
76	male	54	jinzhou
77	male	6	jinzhou
78	female	53	ganjingzi
79	female	61	ganjingzi
80	female	47	pulandian
81	female	5	jinzhou
82	male	14	jinzhou
83	female	49	jinzhou
84	male	5	jinzhou
85	female	45	jinzhou
86	male	50	jinzhou
87	female	47	jinzhou
88	female	31	jinzhou
89	female	51	jinzhou
90	female	34	jinzhou
91	male	33	jinzhou
92	female	5	jinzhou
93	female	34	jinzhou
94	female	34	jinzhou
95	female	45	jinzhou
96	female	5	jinzhou
97	male	41	jinzhou
98	male	43	jinzhou
99	female	46	jinzhou
100	male	59	jinzhou
101	female	34	jinzhou
102	female	25	jinzhou
103	female	35	jinzhou
104	female	35	jinzhou
105	female	42	jinzhou
106	male	68	jinzhou
107	male	50	jinzhou
108	female	30	jinzhou
109	female	38	jinzhou
110	female	25	jinzhou
111	male	75	jinzhou
112	male	42	jinzhou
113	female	5	jinzhou
114	female	3	jinzhou
115	male	5	jinzhou
116	male	4	jinzhou
117	male	51	jinzhou
118	female	66	jinzhou
119	female	26	jinzhou
120	female	32	jinzhou
121	female	4	jinzhou
122	female	6	jinzhou
123	male	36	jinzhou
124	female	50	jinzhou
125	female	55	jinzhou
126	female	35	jinzhou
127	female	57	jinzhou
128	female	34	jinzhou
129	male	35	jinzhou
130	female	4	jinzhou
131	male	10	jinzhou
132	male	10	jinzhou
133	female	34	jinzhou
134	male	6	jinzhou
135	male	6	jinzhou
136	female	26	jinzhou
137	female	41	jinzhou
138	female	37	jinzhou
139	female	5	jinzhou
140	female	59	jinzhou
141	female	37	jinzhou
142	male	11	jinzhou
143	female	5	jinzhou
144	male	2	jinzhou
145	female	62	jinzhou
146	female	59	jinzhou
147	male	13	jinzhou
148	female	36	jinzhou
149	female	68	jinzhou
150	female	27	jinzhou
151	female	64	jinzhou
152	male	70	jinzhou
153	female	36	jinzhou
154	male	45	jinzhou
155	female	6	jinzhou
156	male	73	jinzhou
157	female	5	jinzhou
158	male	6	jinzhou
159	male	30	jinzhou
160	male	62	jinzhou
161	female	6	jinzhou
162	female	47	jinzhou
163	female	5	jinzhou
164	female	5	jinzhou
165	female	6	jinzhou
166	female	40	ganjingzi
167	female	35	pulandian
168	female	6	jinzhou
169	male	37	jinzhou
170	male	35	jinzhou
171	female	5	jinzhou
172	female	65	jinzhou
173	male	5	jinzhou
174	female	57	jinzhou
175	female	51	jinzhou
176	female	68	jinzhou
177	male	56	jinzhou
178	female	41	jinzhou
179	male	13	jinzhou
180	male	12	jinzhou
181	male	5	jinzhou
182	female	9	jinzhou
183	male	43	jinzhou
184	male	42	pulandian
185	male	53	jinzhou
186	male	6	jinzhou
187	female	32	jinzhou
188	female	11	jinzhou
189	male	5	jinzhou
190	female	5	jinzhou
191	male	89	jinzhou
192	male	57	jinzhou
193	male	5	jinzhou
194	female	62	jinzhou
195	female	67	jinzhou
196	female	32	jinzhou
197	male	34	jinzhou
198	male	8	jinzhou
199	male	42	jinzhou
200	male	48	jinzhou
201	female	34	jinzhou
202	female	37	jinzhou
203	male	29	jinzhou
204	male	66	jinzhou
205	female	66	jinzhou
206	male	61	jinzhou
207	female	50	jinzhou
208	female	38	jinzhou
209	female	8	jinzhou
210	male	7	jinzhou
211	male	6	jinzhou
212	male	10	zhongshan
213	female	2	jinzhou
214	male	8	jinzhou
215	male	70	jinzhou
216	female	52	jinzhou
217	male	65	jinzhou
218	male	23	jinzhou
219	female	66	jinzhou
220	female	31	jinzhou
221	male	37	jinzhou
222	male	40	jinzhou
223	female	32	jinzhou
224	female	56	jinzhou
225	male	60	jinzhou
226	male	40	jinzhou
227	male	41	pulandian
228	male	42	pulandian
229	female	52	jinzhou
230	female	40	jinzhou
231	female	42	jinzhou
232	male	34	jinzhou
233	male	39	jinzhou
234	male	37	jinzhou
235	male	44	jinzhou
236	male	31	jinzhou
237	female	24	jinzhou
238	female	51	jinzhou
239	male	48	jinzhou
240	male	34	jinzhou
241	female	39	pulandian
242	male	62	jinzhou
243	male	45	jinzhou
244	male	14	jinzhou
245	female	40	jinzhou
246	female	39	jinzhou
247	female	23	jinzhou
248	female	44	jinzhou
249	female	29	jinzhou
250	male	27	jinzhou
251	male	11	pulandian
252	male	75	jinzhou
253	male	9months	jinzhou
254	female	38	jinzhou
255	female	11	jinzhou
256	female	37	jinzhou
257	male	36	jinzhou
258	female	56	jinzhou
259	male	56	jinzhou
260	male	9	jinzhou
261	male	42	jinzhou
262	female	73	jinzhou
263	male	14	jinzhou
264	female	44	jinzhou
265	female	23	jinzhou
266	male	67	jinzhou
267	male	64	jinzhou
268	male	5	jinzhou
269	male	33	jinzhou
270	male	33	jinzhou
271	male	15	jinzhou
272	male	46	jinzhou
273	male	9	jinzhou
274	female	49	jinzhou
275	female	59	jinzhou
276	female	16	jinzhou
277	female	14	jinzhou
278	female	11	jinzhou
279	female	25	jinzhou
280	male	12	jinzhou
281	male	66	jinzhou
282	female	8	jinzhou
283	male	4	jinzhou
284	female	57	jinzhou
285	female	28	jinzhou
286	male	75	jinzhou
287	female	32	jinzhou
288	female	77	jinzhou
289	male	62	jinzhou
290	female	44	jinzhou
291	female	54	jinzhou
292	female	40	jinzhou
293	male	13	jinzhou
294	male	56	jinzhou
295	male	55	jinzhou
296	female	34	jinzhou
297	female	49	jinzhou
298	female	42	jinzhou
299	male	46	pulandian
300	male	14	jinzhou
301	male	47	jinzhou
302	male	11months	jinzhou
303	male	55	jinzhou
304	male	7	jinzhou
305	male	65	jinzhou
306	female	9	jinzhou
307	male	47	jinzhou
308	male	21	jinzhou
309	male	72	jinzhou
310	female	56	jinzhou
311	male	14	jinzhou
312	male	53	jinzhou
313	male	64	jinzhou
314	female	75	jinzhou
315	female	64	jinzhou
316	male	15	jinzhou
317	female	31	jinzhou
318	female	12	jinzhou
319	male	34	jinzhou
320	male	51	jinzhou
321	male	50	wafangdian
322	female	42	jinzhou
323	male	58	jinzhou
324	male	50	jinzhou
325	male	18	jinzhou
326	female	41	pulandian
327	female	62	jinzhou
328	female	7	jinzhou
329	male	87	jinzhou
330	female	2	jinzhou
331	male	55	jinzhou
332	female	69	jinzhou
333	female	19	jinzhou
334	male	59	pulandian
335	female	56	jinzhou
336	female	41	jinzhou
337	female	40	jinzhou
338	male	56	jinzhou
339	female	8	jinzhou
340	female	49	jinzhou
341	female	7	jinzhou
342	female	42	jinzhou
343	female	5	jinzhou
344	male	9	jinzhou
345	female	52	jinzhou
346	female	55	jinzhou
347	female	53	jinzhou
348	female	32	jinzhou
349	female	36	jinzhou
350	female	41	jinzhou
351	female	38	jinzhou
352	female	32	jinzhou
353	male	33	jinzhou
354	female	52	jinzhou
355	female	30	jinzhou
356	female	42	jinzhou
357	male	58	jinzhou
358	male	6	jinzhou
359	male	12	jinzhou
360	female	6	jinzhou
361	female	9	jinzhou
362	male	10	pulandian
363	female	9	pulandian
364	female	7	jinzhou
365	male	6	pulandian
366	female	29	jinzhou
367	male	58	jinzhou
368	female	57	jinzhou
369	female	5	jinzhou
370	female	51	jinzhou
371	male	55	jinzhou
372	female	66	jinzhou
373	male	66	jinzhou
374	female	13	jinzhou
375	female	20	jinzhou
376	male	30	jinzhou
377	male	48	jinzhou
378	female	36	jinzhou
379	female	63	jinzhou
380	male	63	jinzhou
381	female	56	jinzhou
382	female	29	jinzhou
383	male	30	jinzhou
384	female	54	jinzhou
385	male	67	jinzhou
386	female	41	jinzhou
387	female	77	jinzhou
388	female	32	jinzhou
389	female	28	jinzhou
390	female	12	jinzhou
391	female	3	jinzhou
392	female	54	jinzhou
393	male	38	jinzhou
394	female	34	jinzhou
395	male	11months	jinzhou
396	female	34	jinzhou
397	male	4	jinzhou
398	female	58	jinzhou
399	female	45	jinzhou
400	male	62	jinzhou
401	male	62	pulandian
402	female	39	pulandian
403	male	51	pulandian
404	female	59	jinzhou
405	male	2	jinzhou
406	male	61	jinzhou
407	female	37	jinzhou
408	male	62	jinzhou
409	female	42	jinzhou
410	female	68	jinzhou
411	female	66	jinzhou
412	male	33	jinzhou
413	male	49	jinzhou
414	male	7	jinzhou
415	male	50	jinzhou
416	male	8	jinzhou
417	male	35	jinzhou
418	male	72	jinzhou
419	male	44	jinzhou
420	female	53	jinzhou
421	female	41	pulandian
422	male	40	jinzhou
423	male	63	pulandian
424	female	34	jinzhou
425	male	39	pulandian
426	female	52	jinzhou
427	male	55	jinzhou
428	male	9	jinzhou
429	female	59	pulandian
430	male	32	wafangdian
431	female	5	pulandian
432	female	29	xigang
433	female	31	jinzhou
434	male	67	jinzhou
435	female	68	jinzhou
436	female	58	jinzhou
437	male	64	jinzhou
438	female	1	jinzhou
439	female	9	jinzhou
440	female	71	jinzhou
441	female	37	jinzhou
442	male	26	jinzhou
443	male	38	jinzhou
444	male	15	pulandian
445	female	58	pulandian
446	female	49	pulandian
447	male	52	pulandian
448	female	11	pulandian
449	male	40	pulandian
450	female	34	pulandian
451	female	14	jinzhou
452	female	54	jinzhou
453	female	32	jinzhou
454	male	43	jinzhou
455	male	12	jinzhou
456	female	15	jinzhou
457	female	67	jinzhou
458	female	66	jinzhou
459	female	47	jinzhou
460	female	34	jinzhou
461	male	9	jinzhou
462	female	13	jinzhou
463	female	34	ganjingzi
464	male	30	jinzhou
465	female	59	jinzhou
466	male	58	jinzhou
467	male	42	jinzhou
468	male	54	jinzhou
469	female	8	jinzhou
470	female	28	pulandian
471	female	27	jinzhou
472	male	47	pulandian
473	male	48	jinzhou
474	male	55	jinzhou
475	female	27	wafangdian
476	female	38	jinzhou
477	female	50	jinzhou
478	male	61	jinzhou
479	male	58	jinzhou
480	female	62	jinzhou
481	male	40	jinzhou
482	male	52	jinzhou
483	male	67	jinzhou
484	male	24	jinzhou
485	male	56	jinzhou
486	female	26	jinzhou
487	female	63	jinzhou
488	female	35	jinzhou
489	female	34	jinzhou
490	male	41	jinzhou
491	male	55	jinzhou
492	male	33	jinzhou
493	male	10	jinzhou
494	male	11	jinzhou
495	male	11	jinzhou
496	male	7	jinzhou
497	male	26	jinzhou
498	female	34	jinzhou
499	female	71	jinzhou
500	male	75	jinzhou
501	female	52	pulandian
502	female	40	pulandian
503	female	42	jinzhou
504	female	63	jinzhou
505	female	33	jinzhou
506	male	39	jinzhou
507	male	5	jinzhou
508	female	48	ganjingzi
509	female	28	jinzhou
510	female	47	jinzhou
511	female	33	jinzhou
512	male	6	jinzhou
513	male	57	jinzhou
514	male	73	jinzhou
515	male	46	jinzhou
516	female	38	jinzhou
517	male	47	jinzhou
518	female	73	jinzhou
519	female	53	jinzhou
520	male	53	jinzhou
521	female	52	jinzhou
522	male	34	jinzhou
523	male	42	jinzhou
524	female	48	jinzhou
525	female	42	jinzhou
526	female	37	jinzhou
527	female	26days	jinzhou
528	female	58	jinzhou
529	female	35	pulandian
530	male	10	jinzhou
531	female	9	jinzhou
532	female	51	jinzhou
533	female	33	jinzhou
534	female	46	jinzhou
535	female	42	jinzhou
536	female	31	jinzhou
537	male	48	jinzhou
538	female	11	jinzhou
539	female	22	jinzhou
540	female	8	pulandian
541	female	7	jinzhou
542	female	33	jinzhou
543	female	29	jinzhou
544	female	39	jinzhou
545	female	59	jinzhou
546	male	3	jinzhou
547	female	60	jinzhou
548	female	16	jinzhou
549	male	30	jinzhou
550	female	63	pulandian
551	male	36	jinzhou
552	female	50	jinzhou
553	female	47	jinzhou
554	male	5	jinzhou
555	male	59	jinzhou
556	female	34	jinzhou
557	female	52	jinzhou
558	male	81	jinzhou
559	male	17	jinzhou
560	female	50	jinzhou
561	male	22	jinzhou
562	male	48	jinzhou
563	male	14	jinzhou
564	male	12	jinzhou
565	male	41	jinzhou
566	female	43	jinzhou
567	female	57	jinzhou
568	female	61	jinzhou
569	male	33	jinzhou
570	male	72	jinzhou
571	female	23	jinzhou
572	male	46	pulandian
573	female	12	pulandian
574	female	34	jinzhou
575	female	35	jinzhou
576	female	39	jinzhou
577	male	5	jinzhou
578	female	4months	jinzhou
579	male	36	jinzhou
580	male	6	jinzhou
581	female	6	jinzhou
582	male	4	jinzhou
583	female	57	jinzhou
584	female	10	jinzhou
585	male	5	jinzhou
586	female	36	jinzhou
587	male	58	jinzhou
588	male	34	jinzhou
589	female	53	jinzhou
590	female	41	jinzhou
591	female	25	jinzhou
592	female	50	jinzhou
593	male	30	jinzhou
594	male	13	pulandian
595	female	38	pulandian
596	male	14	jinzhou
597	female	31	jinzhou
598	male	19	jinzhou
599	female	41	jinzhou
600	female	5	jinzhou
601	female	5	jinzhou
602	male	28	jinzhou
603	female	10	pulandian
604	male	57	wafangdian
605	male	47	wafangdian
606	male	40	jinzhou
607	female	8	jinzhou
608	female	32	jinzhou
609	female	45	pulandian
610	male	40	pulandian
611	male	62	jinzhou
612	female	37	jinzhou
613	male	83	jinzhou
614	female	6	jinzhou
615	female	45	jinzhou
616	female	5	jinzhou
617	male	42	jinzhou
618	male	61	jinzhou
619	male	47	jinzhou
620	female	65	pulandian
621	male	50	pulandian
622	female	52	jinzhou
623	female	33	jinzhou
624	female	35	jinzhou
625	male	5	jinzhou
626	female	69	pulandian
627	male	51	jinzhou
628	male	5	jinzhou
629	male	53	jinzhou
630	female	29	jinzhou
631	female	58	jinzhou
632	female	69	jinzhou
633	male	71	jinzhou
634	female	39	ganjingzi
635	female	50	ganjingzi
636	male	36	jinzhou
637	female	46	ganjingzi
638	female	43	ganjingzi
639	male	34	jinzhou
640	female	31	ganjingzi
641	female	46	ganjingzi
642	male	49	jinzhou
643	female	38	ganjingzi
644	male	47	ganjingzi
645	male	39	jinzhou
646	female	33	ganjingzi
647	female	54	ganjingzi
648	male	50	ganjingzi
649	female	34	ganjingzi
650	female	46	ganjingzi
651	female	38	ganjingzi
652	female	45	ganjingzi
653	female	39	ganjingzi
654	female	34	ganjingzi
655	female	45	ganjingzi
656	female	48	ganjingzi
657	female	24	ganjingzi
658	male	27	ganjingzi
659	female	53	ganjingzi
660	male	42	ganjingzi
661	male	45	ganjingzi
662	male	53	ganjingzi
663	female	36	ganjingzi
664	male	55	ganjingzi
665	female	37	ganjingzi
666	female	48	ganjingzi
667	female	49	ganjingzi
668	male	36	ganjingzi
669	male	48	jinzhou
670	female	73	ganjingzi
671	male	32	ganjingzi
672	male	73	pulandian
673	male	64	ganjingzi
674	male	37	ganjingzi
675	male	46	jinzhou
676	female	41	wafangdian
677	female	47	ganjingzi
678	male	57	ganjingzi
679	female	35	ganjingzi
680	female	48	ganjingzi
681	male	36	ganjingzi
682	male	25	jinzhou
683	female	30	ganjingzi
684	male	13	ganjingzi
685	female	43	ganjingzi
686	female	46	ganjingzi
687	female	37	ganjingzi
688	female	52	ganjingzi
689	female	28	ganjingzi
690	male	53	ganjingzi
691	female	47	ganjingzi
692	female	43	jinzhou
693	female	67	jinzhou
694	male	48	ganjingzi
695	female	52	ganjingzi
696	male	21	ganjingzi
697	male	16	ganjingzi
698	male	1months	ganjingzi
699	female	28	ganjingzi
700	female	28	ganjingzi
701	female	41	ganjingzi
702	female	30	ganjingzi
703	female	50	ganjingzi
704	male	52	ganjingzi
705	male	57	ganjingzi
706	female	51	ganjingzi
707	male	36	ganjingzi
708	female	69	pulandian
709	male	33	ganjingzi
710	female	44	jinzhou
711	female	44	ganjingzi
712	male	51	ganjingzi
713	male	57	xigang
714	male	60	jinzhou
715	male	55	jinzhou
716	male	40	ganjingzi
717	male	55	ganjingzi
718	male	14	pulandian
719	female	28	jinzhou
720	male	49	ganjingzi
721	male	52	ganjingzi
722	female	21	ganjingzi
723	female	34	jinzhou
724	male	35	ganjingzi
